# Supplementary material for: Suppression of Pro-Inflammatory M1 Polarization of LPS-Stimulated RAW 264.7 Macrophage Cells by Fucoxanthin-Rich Sargassum hemiphyllum
Source: Mar Drugs. 2023 Oct 12;21(10):533. doi: 10.3390/md21100533 (PMC10608208; doi:10.3390/md21100533)
Supplement: Supplementary file 1 [file marinedrugs-21-00533-s001.zip]

Archive with 1 entries (1 files):
- marinedrugs-2655152-supplementary.pdf
